# Supplementary material for: Anticancer Treatment Goals and Prognostic Misperceptions among Advanced Cancer Outpatients
Source: Int J Environ Res Public Health. 2022 May 21;19(10):6272. doi: 10.3390/ijerph19106272 (PMC9141160; doi:10.3390/ijerph19106272)
Supplement: Supplementary file 1 [file ijerph-19-06272-s001.zip]

Archive with 1 entries (1 files):
- ijerph-1696823-supplementary.pdf
